# Supplementary material for: Large-scale clinical validation of biomarkers for pancreatic cancer using a mass spectrometry-based proteomics approach
Source: Oncotarget. 2017 Apr 27;8(26):42761–71. doi: 10.18632/oncotarget.17463 (PMC5522104; doi:10.18632/oncotarget.17463)
Supplement: Supplementary file 2 [file oncotarget-08-42761-s002.xlsx]

## Sheet: Suppl.Table.S1
Supplementary Table S1. Proteins identified using pathway-based gene expression meta-analysis and shotgun proteomics in the discovery phase.
Source	No.	Protein ID	Description
Pathway-based gene expression meta-analysis	m1	NP_001120961	FXYD domain containing ion transport regulator 2
	m2	NP_001818	CDC28 protein kinase regulatory subunit 2
	m3	NP_003023	ST6 beta-galactosamide alpha-2,6-sialyltranferase 1
	m4	NP_002060	guanine nucleotide binding protein (G protein), alpha inhibiting activity polypeptide 1
	m5	NP_004493	homeobox B7
	m6	NP_001001975	ATP synthase, H+ transporting, mitochondrial F1 complex, delta subunit
	m7	NP_036205	chaperonin containing TCP1, subunit 5 (epsilon)
	m8	NP_000087	ceruloplasmin (ferroxidase)
	m9	NP_001005340	glycoprotein (transmembrane) nmb
	m10	NP_001122060	solute carrier family 14 (urea transporter), member 1 (Kidd blood group)
	m11	NP_000032	hypothetical LOC100129500; apolipoprotein E
	m12	NP_005906	minichromosome maintenance complex component 6
	m13	NP_001845	collagen, type XI, alpha 1
	m14	NP_006507	solute carrier family 2 (facilitated glucose transporter), member 1
	m15	NP_003327	ubiquitin-conjugating enzyme E2A (RAD6 homolog)
	m16	NP_004354	carcinoembryonic antigen-related cell adhesion molecule 5
	m17	NP_001123552	interferon, alpha-inducible protein 27
	m18	NP_000228	lipoprotein lipase
	m19	NP_002017	fibronectin 1
	m20	NP_005722	actin related protein 2/3 complex, subunit 2, 34kDa
	m21	NP_001907	cytochrome c-1
	m22	NP_000426	Notch homolog 3 (Drosophila)
	m23	NP_001092	actin, beta
	m24	NP_055399	ERO1-like (S. cerevisiae)
	m25	NP_001307	CSE1 chromosome segregation 1-like (yeast)
	m26	NP_001129611	transcription factor 3 (E2A immunoglobulin enhancer binding factors E12/E47)
	m27	NP_001900	cathepsin D
	m28	NP_001139410	matrix metallopeptidase 1 (interstitial collagenase)
	m29	NP_000119	coagulation factor XI
	m30	NP_000671	adrenergic, alpha-1A-, receptor
	m31	NP_001702	biglycan
	m32	NP_001408	similar to eukaryotic translation initiation factor 4H; eukaryotic translation initiation factor 4B
	m33	NP_001144	annexin A4
	m34	NP_001930	dystrophin related protein 2
	m35	NP_002474	carcinoembryonic antigen-related cell adhesion molecule 6 (non-specific cross reacting antigen)
	m36	NP_821133	tubulin, beta
	m37	NP_001836	collagen, type IV, alpha 1
	m38	NP_003618	solute carrier family 43, member 1
	m39	NP_036422	tousled-like kinase 1
	m40	NP_077719	Notch homolog 2 (Drosophila)
	m41	NP_001193	bone morphogenetic protein 4
	m42	NP_003245	TIMP metallopeptidase inhibitor 1
	m43	NP_005931	matrix metallopeptidase 11 (stromelysin 3)
	m44	NP_004376	versican
	m45	NP_002639	pim-1 oncogene
	m46	NP_056331	tsukushin
	m47	NP_000200	pancreatic and duodenal homeobox 1
	m48	NP_066928	phospholipid scramblase 1
	m49	NP_003128	SFRS protein kinase 1
	m50	NP_001633	amyloid beta (A4) precursor-like protein 2
	m51	NP_001636	apolipoprotein C-I
	m52	NP_002115	major histocompatibility complex, class II, DR beta 4
	m53	NP_001738	capping protein (actin filament), gelsolin-like
	m54	NP_066926	thymosin beta 10
	m55	NP_000396	GM2 ganglioside activator
	m56	NP_001822	clusterin
	m57	NP_004114	gastric inhibitory polypeptide
	m58	NP_000927	pancreatic lipase
	m59	NP_005796	proteasome (prosome, macropain) 26S subunit, non-ATPase, 14
	m60	NP_000587	insulin-like growth factor binding protein 1
	m61	NP_000588	insulin-like growth factor binding protein 2, 36kDa
	m62	NP_002415	matrix metallopeptidase 8 (neutrophil collagenase)
	m63	NP_004985	matrix metallopeptidase 9 (gelatinase B, 92kDa gelatinase, 92kDa type IV collagenase)
	m64	NP_061116	transient receptor potential cation channel, subfamily V, member 6
	m65	NP_005106	major vault protein
	m66	NP_002418	matrix metallopeptidase 13 (collagenase 3)
	m67	NP_001166	Rho GDP dissociation inhibitor (GDI) beta
	m68	AAH52558	annexin A2
	m69	AAH06819	S100 calcium binding protein P
	m70	CAA51913	keratin 20
	m71	NP_112598	epiplakin
	m72	NP_000572	glutathione peroxidase 1 isoform 1
	m73	CAA57309	gastric mucin, partial
	m74	NP_005387	pancreatic lipase-related protein 2 precursor
	m75	XP_001713697	major histocompatibility complex, class I, A
Proteomics	p1	NP_001186883	actin, cytoplasmic 1
	p2	NP_001900	cathepsin D preproprotein
	p3	NP_001393	elongation factor 1-alpha 1
	p4	NP_000026	fructose-bisphosphate aldolase B
	p5	NP_000884	kininogen-1 isoform 2
	p6	NP_000230	lysozyme C precursor
	p7	NP_005872	[3-methyl-2-oxobutanoate dehydrogenase [lipoamide]] kinase
	p8	|NP_000967	60S ribosomal protein L12
	p9	NP_000983	60S ribosomal protein L29
	p10	NP_598377	A disintegrin and metalloproteinase with thrombospondin motifs 19 preproprotein
	p11	NP_000691	annexin A1
	p12	NP_000032	apolipoprotein E precursor
	p13	NP_001629	apolipoprotein F precursor
	p14	NP_006741	beta-2-syntrophin
	p15	NP_001704	betaine--homocysteine S-methyltransferase 1
	p16	NP_036321	calcium-binding tyrosine phosphorylation-regulated protein
	p17	NP_059118	calmodulin-like protein 5
	p18	NP_001743	catalase
	p19	NP_001135869	CBP80/20-dependent translation initiation factor
	p20	NP_000090	cystatin-C precursor
	p21	NP_001314	cystatin-M precursor
	p22	NP_002452	diphosphomevalonate decarboxylase
	p23	NP_000778	dopamine beta-hydroxylase precursor
	p24	NP_001154816	E3 ubiquitin-protein ligase CHFR isoform 1 ubiquitin-protein ligase CHFR
	p25	NP_001952	elongation factor 2
	p26	NP_079183	F-box only protein 17
	p27	NP_002007	filaggrin
	p28	NP_115640	neuroblastoma breakpoint family, member 3
	p29	NP_001014364	filaggrin-2
	p30	NP_076956	gamma-glutamylcyclotransferase
	p31	NP_055519	glycine-, glutamate-, thienylcyclohexylpiperidine-binding protein
	p32	NP_005337	heat shock 70 kDa protein 1A/1B
	p33	NP_001531	heat shock protein beta-1
	p34	NP_005314	histone H1t
	p35	NP_001009931	hornerin
	p36	NP_005529	inhibin beta C chain preproprotein
	p37	NP_000588	insulin-like growth factor-binding protein 2 precursor
	p38	NP_002208	inter-alpha-trypsin inhibitor heavy chain H3 preproprotein
	p39	NP_001153514	IQ domain-containing protein C
	p40	NP_001075144	kelch-like protein 38
	p41	NP_060855	large subunit GTPase 1 homolog
	p42	NP_109591	leukocyte elastase inhibitor
	p43	NP_004516	low-density lipoprotein receptor-related protein 2 precursor
	p44	NP_624302	mannan-binding lectin serine protease 1 isoform 2 precursor
	p45	NP_060876	mucin-4 isoform a
	p46	NP_477521	mucin-like protein 1 precursor
	p47	NP_001139656	paternally expressed 3 isoform 1
	p48	NP_000933	peptidyl-prolyl cis-trans isomerase B precursor
	p49	NP_002611	platelet factor 4 variant
	p50	NP_002017	polyubiquitin-B precursor
	p51	XP_003121070	PREDICTED: hypothetical protein LOC100510472
	p52	NP_002782	proteasome subunit alpha type-6
	p53	NP_002956	protein S100-A9
	p54	NP_003236	protein-glutamine gamma-glutamyltransferase E precursor
	p55	NP_000350	protein-glutamine gamma-glutamyltransferase K
	p56	NP_001513	retinal guanylyl cyclase 2 precursor
	p57	NP_955447	RING finger protein 37 isoform b
	p58	NP_001186673	serum amyloid A-2 protein precursor
	p59	NP_004235	scavenger receptor cysteine-rich type 1 protein M130
	p60	NP_002965	serpin B4
	p61	NP_079519	thiamine transporter 2
	p62	NP_003239	thrombospondin-4 precursor
	p63	NP_003310	titin isoform N2-B
	p64	NP_004175	tryptophanyl-tRNA synthetase
	p65	NP_006078	tubulin beta-4 chain
	p66	NP_060154	vacuolar protein sorting-associated protein 13C
	p67	NP_079033	histone-lysine N-methyltransferase EHMT1
	p68	NP_000051	biotinidase precursor
	p69	NP_004416	extracellular matrix protein 1 isoform 1 precursor
	p70	NP_000589	insulin-like growth factor-binding protein 3 isoform b precursor
	p71	NP_001095886	kininogen-1 isoform 2
	p72	NP_000599	alpha-1-acid glycoprotein 2 precursor
	p73	NP_000473	apolipoprotein A-IV precursor
	p74	NP_001636	apolipoprotein C-I precursor
	p75	NP_000031	apolipoprotein C-III precursor
	p76	NP_000033	beta-2-glycoprotein 1 precursor
	p77	NP_000124	coagulation factor IX preproprotein
	p78	NP_000496	coagulation factor XII precursor
	p79	NP_003656	ficolin-3 isoform 1 precursor
	p80	NP_005558	galectin-3-binding protein
	p81	NP_001519	hepatocyte growth factor activator preproprotein
	p82	NP_066278	hepatocyte growth factor-like protein precursor
	p83	NP_001035940	hypothetical protein LOC387119
	p84	NP_001007140	insulin-like growth factor II isoform 1 preproprotein
	p85	NP_001139478	Insulin-like growth factor-binding protein complex acid labile subunit isoform 2 precursor
	p86	NP_006206	kallistatin precursor
	p87	NP_443122	N-acetylmuramoyl-L-alanine amidase precursor
	p88	NP_001189360	peroxiredoxin-1
	p89	NP_000220	phosphatidylcholine-sterol acyltransferase precursor
	p90	NP_000615	plasma serine protease inhibitor
	p91	NP_002610	platelet factor 4 precursor
	p92	NP_002855	pregnancy zone protein precursor
	p93	NP_775931	protein Dok-7
	p94	NP_002955	protein S100-A8
	p95	NP_001078955	selenoprotein P
	p96	NP_001054	serotransferrin precursor
	p97	NP_001159506	suprabasin isoform 1 precursor
	p98	NP_001139686	TBC1 domain family member 15
